# Supplementary material for: Overexpression of OsPIN5b Alters Plant Architecture and Impairs Cold Tolerance in Rice (Oryza sativa L.)
Source: Plants (Basel). 2025 Mar 25;14(7):1026. doi: 10.3390/plants14071026 (PMC11990878; doi:10.3390/plants14071026)
Supplement: Supplementary file 1 [file plants-14-01026-s001.zip]

Archive with 6 entries (6 files):
- Supplementary files-Figure S1.pdf
- Supplementary files-Figure S2.pdf
- Supplementary files-Figure S3.pdf
- Supplementary files-Figure S4.pdf
- Supplementary files-Table S1.pdf
- Supplementary files-Table S2.pdf
